# Supplementary material for: Resolution, conflict and rate shifts: insights from a densely sampled plastome phylogeny for Rhododendron (Ericaceae)
Source: Ann Bot. 2022 Sep 10;130(5):687–701. doi: 10.1093/aob/mcac114 (PMC9670778; doi:10.1093/aob/mcac114)
Supplement: mcac114_suppl_Supplementary_Table_S1 [file mcac114_suppl_supplementary_table_s1.xlsx]

## Sheet: Table S1
Table S1. Taxa included in this study with classification, locality, and voucher information.
Tip ID	Species	Vocher	Subgenera	Section	Subsection	Locality	Source	Notes
Rhododendron leptothrium	Rhododendron leptothrium Balf. f. & Forrest	Mzq-2018004	Azaleastrum	Azaleastrum		China, Yunnan, Kunming	Fu et al., 2021	cultivated
Rhododendron vialii	Rhododendron vialii Delavay & Franch.	F2	Azaleastrum	Azaleastrum		China, Yunnan, Kunming	Fu et al., 2021	cultivated
Rhododendron hancockii	Rhododendron hancockii Hemsl.	13CS6308	Azaleastrum	Choniastrum		China, Yunnan, Honghe	Fu et al., 2021
Rhododendron latoucheae	Rhododendron latoucheae Franch.	TanCM328	Azaleastrum	Choniastrum		China, Jiangxi, Jiujiang	Fu et al., 2021
Rhododendron moulmainense	Rhododendron moulmainense Hook. f.	GLM-184507	Azaleastrum	Choniastrum		China, Yunnan, Wenshan	Fu et al., 2021
Rhododendron stamineum	Rhododendron stamineum Franch.	Mzq-2018003	Azaleastrum	Choniastrum		China, Yunnan, Kunming	Fu et al., 2021	cultivated
Rhododendron truncatovarium	Rhododendron truncatovarium L.M. Gao & D.Z. Li	13CS6009	Azaleastrum	Choniastrum		China, Yunnan, Wenshan	Fu et al., 2021
Rhododendron arboreum	Rhododendron arboreum Sm.	ZhongY548	Hymenanthes	Ponticum	Arborea	China, Xizang, Shannan	Fu et al., 2021
Rhododendron delavayi	Rhododendron delavayi Franch.	0047	Hymenanthes	Ponticum	Arborea	China, Yunnan, Dali	Fu et al., 2021
Rhododendron niveum	Rhododendron niveum Hook. f.	ZhongY041	Hymenanthes	Ponticum	Arborea	China, Xizang, Rikaze	Fu et al., 2021
Rhododendron argyrophyllum subsp. omeiense	Rhododendron argyrophyllum subsp. omeiense D. F. Chamb.	LiXJ192	Hymenanthes	Ponticum	Argyrophylla	China, Sichuan, Leshan	Fu et al., 2021
Rhododendron haofui	Rhododendron haofui Chun & W. P. Fang	LiuRL057	Hymenanthes	Ponticum	Argyrophylla	China, Jiangxi, Jian	Fu et al., 2021
Rhododendron pingianum	Rhododendron pingianum W. P. Fang	LiXJ187	Hymenanthes	Ponticum	Argyrophylla	China, Sichuan, Leshan	Fu et al., 2021
Rhododendron ririei	Rhododendron ririei Hemsl. & E. H. Wilson	LiXJ216	Hymenanthes	Ponticum	Argyrophylla	China, Sichuan, Leshan	Fu et al., 2021
Rhododendron simiarum	Rhododendron simiarum Hance	LiuRL063	Hymenanthes	Ponticum	Argyrophylla	China, Jiangxi, Jian	Fu et al., 2021
Rhododendron wallichii	Rhododendron wallichii Hook. f.	GLM-123700	Hymenanthes	Ponticum	Campanulata	China, Xizang, Shannan	Fu et al., 2021
Rhododendron callimorphum	Rhododendron callimorphum Balf. f. & W. W. Sm.	14CS9735	Hymenanthes	Ponticum	Campylocarpa	China, Yunnan, Nujiang	Fu et al., 2021
Rhododendron wardii	Rhododendron wardii W. W. Sm.	YangQE2859	Hymenanthes	Ponticum	Campylocarpa	China, Yunnan, Diqing	Fu et al., 2021
Rhododendron galactinum	Rhododendron galactinum Balf. f. ex Tagg	14CS9736	Hymenanthes	Ponticum	Falconera	China, Yunnan, Nujiang	Fu et al., 2021
Rhododendron coriaceum	Rhododendron coriaceum Franch.	14CS9743	Hymenanthes	Ponticum	Falconera	China, Yunnan, Nujiang	Fu et al., 2021
Rhododendron sinofalconeri	Rhododendron sinofalconeri Balf. f.	13CS6027	Hymenanthes	Ponticum	Falconera	China, Yunnan, Wenshan	Fu et al., 2021
Rhododendron calophytum var. openshawianum	Rhododendron calophytum var. openshawianum (Rehder & E. H. Wilson) D. F. Chamb.	LiXJ184	Hymenanthes	Ponticum	Fortunea	China, Sichuan, Leshan	Fu et al., 2021
Rhododendron davidii	Rhododendron davidii Franch.	15CS11045	Hymenanthes	Ponticum	Fortunea	China, Sichuan, Meishan	Fu et al., 2021
Rhododendron decorum	Rhododendron decorum Franch.	GLM-184614	Hymenanthes	Ponticum	Fortunea	China, Sichuan, Liangshan	Fu et al., 2021
Rhododendron discolor	Rhododendron discolor Franch.	LiXJ207	Hymenanthes	Ponticum	Fortunea	China, Sichuan, Leshan	Fu et al., 2021
Rhododendron faithiae	Rhododendron faithiae Chun	12CS3953	Hymenanthes	Ponticum	Fortunea	China, Guangdong, Shaoguan	Fu et al., 2021
Rhododendron griffithianum	Rhododendron griffithianum Wight	16CS11934	Hymenanthes	Ponticum	Fortunea	China, Xizang, Linzhi	Fu et al., 2021
Rhododendron hemsleyanum var. chengianum	Rhododendron hemsleyanum var. chengianum (W. P. Fang) W. P. Fang ex W. K. Hu	LiXJ273	Hymenanthes	Ponticum	Fortunea	China, Sichuan, Leshan	Fu et al., 2021
Rhododendron oreodoxa	Rhododendron oreodoxa Franch.	LiXJ729	Hymenanthes	Ponticum	Fortunea	China, Sichuan, Leshan	Fu et al., 2021
Rhododendron qiaojiaense	Rhododendron qiaojiaense L.M.Gao & D.Z.Li	WH-2012-0446	Hymenanthes	Ponticum	Fortunea	China, Yunnan, Zhaotong	Fu et al., 2021
Rhododendron serotinum	Rhododendron serotinum Hutch.	WSLJS888	Hymenanthes	Ponticum	Fortunea	China, Yunnan, Wenshan	Fu et al., 2021
Rhododendron magnificum	Rhododendron magnificum Kingdon-Ward	BSGLGStc450	Hymenanthes	Ponticum	Grandia	China, Yunnan, Baoshan	Fu et al., 2021
Rhododendron oreogenum	Rhododendron oreogenum L. C. Hu	16CS14509	Hymenanthes	Ponticum	Grandia	China, Xizang, Linzhi	Fu et al., 2021
Rhododendron praestans	Rhododendron praestans Balf. f. & W. W. Sm.	11CS2818	Hymenanthes	Ponticum	Grandia	China, Yunnan, Diqing	Fu et al., 2021
Rhododendron sinogrande	Rhododendron sinogrande Balf. f. & W.W. Sm.	14CS9732	Hymenanthes	Ponticum	Grandia	China, Yunnan, Nujiang	Fu et al., 2021
Rhododendron agastum	Rhododendron agastum (Balf. f. & Forrest) T. L. Ming	13CS6029	Hymenanthes	Ponticum	Irrorata	China, Yunnan, Wenshan	Fu et al., 2021
Rhododendron annae	Rhododendron annae Franch.	09CS1018	Hymenanthes	Ponticum	Irrorata	China, Yunnan, Yuxi	Fu et al., 2021
Rhododendron irroratum subsp. pogonostylum	Rhododendron irroratum subsp. pogonostylum (Balf. f. & W.W. Sm.) D. F. Chamb.	09CS1046	Hymenanthes	Ponticum	Irrorata	China, Yunnan, Lincang	Fu et al., 2021
Rhododendron lukiangense	Rhododendron lukiangense Franch.	10CS1736	Hymenanthes	Ponticum	Irrorata	China, Yunnan, Nujiang	Fu et al., 2021
Rhododendron mengtszense	Rhododendron mengtszense Balf. f. & W.W. Sm.	13CS6025	Hymenanthes	Ponticum	Irrorata	China, Yunnan, Wenshan	Fu et al., 2021
Rhododendron spanotrichum	Rhododendron spanotrichum Balf. f. & W.W. Sm.	13CS6022	Hymenanthes	Ponticum	Irrorata	China, Yunnan, Wenshan	Fu et al., 2021
Rhododendron tsariense	Rhododendron tsariense Cowan	ZhongY554	Hymenanthes	Ponticum	Lanata	China, Xizang, Shannan	Fu et al., 2021
Rhododendron maculiferum	Rhododendron maculiferum Franch.	LiXJ768	Hymenanthes	Ponticum	Maculifera	China, Sichuan, Meishan	Fu et al., 2021
Rhododendron pachytrichum	Rhododendron pachytrichum Franch.	LiXJ188	Hymenanthes	Ponticum	Maculifera	China, Sichuan, Leshan	Fu et al., 2021
Rhododendron strigillosum	Rhododendron strigillosum Franch.	LiXJ189	Hymenanthes	Ponticum	Maculifera	China, Sichuan, Leshan	Fu et al., 2021
Rhododendron citriniflorum var. horaeum	Rhododendron citriniflorum var. horaeum (Balf. f. & Forrest) D. F. Chamb.	14CS9723	Hymenanthes	Ponticum	Neriiflora	China, Yunnan, Nujiang	Fu et al., 2021
Rhododendron dichroanthum	Rhododendron dichroanthum Diels	GLM-174342	Hymenanthes	Ponticum	Neriiflora	China, Yunnan, Nujiang	Fu et al., 2021
Rhododendron forrestii	Rhododendron forrestii Balf. f. ex Diels	ZhangDC-07ZX-1758	Hymenanthes	Ponticum	Neriiflora	China, Xizang, Linzhi	Fu et al., 2021
Rhododendron haematodes	Rhododendron haematodes Franch.	GLM-092319	Hymenanthes	Ponticum	Neriiflora	China, Yunnan, Dali	Fu et al., 2021
Rhododendron neriiflorum	Rhododendron neriiflorum Franch.	ZhongY602	Hymenanthes	Ponticum	Neriiflora	China, Xizang, Shannan	Fu et al., 2021
Rhododendron parmulatum	Rhododendron parmulatum Cowan	GLM-123818	Hymenanthes	Ponticum	Neriiflora	China, Xizang, Linzhi	Fu et al., 2021
Rhododendron sperabiloides	Rhododendron sperabiloides Tagg & Forrest	GLM174383	Hymenanthes	Ponticum	Neriiflora	China, Yunnan, Nujiang	Fu et al., 2021
Rhododendron temenium	Rhododendron temenium Balf. f. & Forrest	GLM174420	Hymenanthes	Ponticum	Neriiflora	China, Yunnan, Diqing	Fu et al., 2021
Rhododendron facetum	Rhododendron facetum Balf. f. & Kingdon-Ward	14CS9734	Hymenanthes	Ponticum	Parishia	China, Yunnan, Nujiang	Fu et al., 2021
Rhododendron aureum	Rhododendron aureum Georgi	ZhouHC1049	Hymenanthes	Ponticum	Pontica	China, Jilin, Yanbian	Fu et al., 2021
Rhododendron adenogynum	Rhododendron adenogynum Diels	LJBG0427	Hymenanthes	Ponticum	Taliensia	China, Yunnan, Lijiang	Fu et al., 2021
Rhododendron aganniphum	Rhododendron aganniphum Balf. f. & Kingdon-Ward	Zhou09-120	Hymenanthes	Ponticum	Taliensia	China, Sichuan, Ganzi	Fu et al., 2021
Rhododendron bureavii	Rhododendron bureavii Franch.	WH-2012-0615	Hymenanthes	Ponticum	Taliensia	China, Yunnan, Zhaotong	Fu et al., 2021
Rhododendron clementinae	Rhododendron clementinae Forrest	GLM-081150	Hymenanthes	Ponticum	Taliensia	China, Yunnan, Diqing	Fu et al., 2021
Rhododendron danbaense	Rhododendron danbaense L. C. Hu	GLM-103044	Hymenanthes	Ponticum	Taliensia	China, Sichuan, Ganzi	Fu et al., 2021
Rhododendron lacteum	Rhododendron lacteum Franch.	SCSB-W-1405	Hymenanthes	Ponticum	Taliensia	China, Sichuan, Liangshan	Fu et al., 2021
Rhododendron phaeochrysum	Rhododendron phaeochrysum Balf. f. & W. W. Sm.	Zhou09-062	Hymenanthes	Ponticum	Taliensia	China, Yunnan, Diqing	Fu et al., 2021
Rhododendron proteoides	Rhododendron proteoides Balf. f. & W. W. Sm.	GLM-081025	Hymenanthes	Ponticum	Taliensia	China, Yunnan, Deqing	Fu et al., 2021
Rhododendron purdomii	Rhododendron purdomii Rehder & E. H. Wilson	TianXH422	Hymenanthes	Ponticum	Taliensia	China, Shanxi, Baoji	Fu et al., 2021
Rhododendron roxieanum	Rhododendron roxieanum Forrest	SCSB-W-1406	Hymenanthes	Ponticum	Taliensia	China, Sichuan, Liangshan	Fu et al., 2021
Rhododendron sphaeroblastum var. wumengense	Rhododendron sphaeroblastum var. wumengense K. M. Feng	13PXE020	Hymenanthes	Ponticum	Taliensia	China, Yunnan, Kunming	Fu et al., 2021
Rhododendron vellereum	Rhododendron vellereum Hutch. ex Tagg	13CS6371	Hymenanthes	Ponticum	Taliensia	China, Xizang, Linzhi	Fu et al., 2021
Rhododendron wiltonii	Rhododendron wiltonii Hemsl. & E. H. Wilson	LiXJ193	Hymenanthes	Ponticum	Taliensia	China, Sichuan, Leshan	Fu et al., 2021
Rhododendron cyanocarpum	Rhododendron cyanocarpum (Franch.) W.W. Sm.	GLM-113176	Hymenanthes	Ponticum	Thomsonia	China, Yunnan, Dali	Fu et al., 2021
Rhododendron meddianum	Rhododendron meddianum Forrest	GLGE141228	Hymenanthes	Ponticum	Thomsonia	China, Yunnan, Nujiang	Fu et al., 2021
Rhododendron anthopogon	Rhododendron anthopogon D. Don	ZhongY625	Rhododendron	Pogonanthum		China, Xizang, Shannan	Fu et al., 2021
Rhododendron cephalanthum	Rhododendron cephalanthum Franch.	GLM-123918	Rhododendron	Pogonanthum		China, Xizang, Linzhi	Fu et al., 2021
Rhododendron hypenanthum	Rhododendron hypenanthum Balf. f.	13CS7593	Rhododendron	Pogonanthum		China, Xizang, Linzhi	Fu et al., 2021
Rhododendron kongboense	Rhododendron kongboense Hutch.	13CS6367	Rhododendron	Pogonanthum		China, Xizang, Linzhi	Fu et al., 2021
Rhododendron primuliflorum	Rhododendron primuliflorum Bureau & Franch.	PR-3900-06	Rhododendron	Pogonanthum		China, Yunnan, Lijiang	Fu et al., 2021
Rhododendron rufescens	Rhododendron rufescens Franch.	10CS2566	Rhododendron	Pogonanthum		China, Sichuan, Gaba	Fu et al., 2021
Rhododendron trichostomum var. radinum	Rhododendron trichostomum var. radinum (Balf. f. & W.W. Sm.) Cowan & Davidian	10CS2287	Rhododendron	Pogonanthum		China, Yunnan, Lijiang	Fu et al., 2021
Rhododendron tubulosum	Rhododendron tubulosum Ching & W. Y. Wang	GLM-103001	Rhododendron	Pogonanthum		China, Xizang, Changdu	Fu et al., 2021
Rhododendron baileyi	Rhododendron baileyi Balf. f.	GLM-102846	Rhododendron	Rhododendron	Baileya	China, Xizang, Shannan	Fu et al., 2021
Rhododendron campylogynum	Rhododendron campylogynum Franch.	16CS11832	Rhododendron	Rhododendron	Campylogyna	China, Xizang, Linzhi	Fu et al., 2021
Rhododendron keysii	Rhododendron keysii Nutt.	ZhongY541	Rhododendron	Rhododendron	Cinnabarina	China, Xizang, Shannan	Fu et al., 2021
Rhododendron xanthocodon	Rhododendron xanthocodon Hutch.	GLM-102835	Rhododendron	Rhododendron	Cinnabarina	China, Xizang, Shannan	Fu et al., 2021
Rhododendron edgeworthii	Rhododendron edgeworthii Hook. f.	15CS10049	Rhododendron	Rhododendron	Edgeworthia	China, Yunnan, Honghe	Fu et al., 2021
Rhododendron pendulum	Rhododendron pendulum Hook. f.	GLM-102831	Rhododendron	Rhododendron	Edgeworthia	China, Xizang, Shannan	Fu et al., 2021
Rhododendron fragariiflorum	Rhododendron fragariiflorum Kingdon-Ward	GLM-123866	Rhododendron	Rhododendron	Fragariflora	China, Xizang, Linzhi	Fu et al., 2021
Rhododendron rubiginosum	Rhododendron rubiginosum Franch.	8448	Rhododendron	Rhododendron	Heliolepida	China, Yunnan, Nujiang	Fu et al., 2021
Rhododendron bulu	Rhododendron bulu Hutch.	GLM-102906	Rhododendron	Rhododendron	Lapponica	China, Xizang, Linzhi	Fu et al., 2021
Rhododendron dawuense	Rhododendron dawuense H. P. Yang	GLM-103034	Rhododendron	Rhododendron	Lapponica	China, Sichuan, Ganzi	Fu et al., 2021
Rhododendron declivatum	Rhododendron declivatum Ching & H. P. Yang	TianXH429	Rhododendron	Rhododendron	Lapponica	China, Shanxi, Baoji	Fu et al., 2021
Rhododendron intricatum	Rhododendron intricatum Franch.	YangQE3487	Rhododendron	Rhododendron	Lapponica	China, Sichuan, Ganzi	Fu et al., 2021
Rhododendron lapponicum	Rhododendron lapponicum (L.) Wahlenb.	ZhouHC056	Rhododendron	Rhododendron	Lapponica	China, Jilin,Yanbian	Fu et al., 2021
Rhododendron nitidulum	Rhododendron nitidulum Rehder	LiXJ731	Rhododendron	Rhododendron	Lapponica	China, Sichuan, Leshan	Fu et al., 2021
Rhododendron setosum	Rhododendron setosum D. Don	GLM-123735	Rhododendron	Rhododendron	Lapponica	China, Xizang, Shannan	Fu et al., 2021
Rhododendron tapetiforme	Rhododendron tapetiforme Balf. f. & Kingdon-Ward	10CS2252	Rhododendron	Rhododendron	Lapponica	China, Sichuan, Ganzi	Fu et al., 2021
Rhododendron yushuense	Rhododendron yushuensee Z. J. Zhao	XiaNH0075	Rhododendron	Rhododendron	Lapponica	China, Qinghai, Yushu	Fu et al., 2021
Rhododendron zekoense	Rhododendron zekoense Y. D. Sun & Z. J. Zhao	LiJ0005	Rhododendron	Rhododendron	Lapponica	China, Gansu, Gannan	Fu et al., 2021
Rhododendron zheguense	Rhododendron zheguense Ching & H. P. Yang	GLM-103018	Rhododendron	Rhododendron	Lapponica	China, Sichuan, Ganzi	Fu et al., 2021
Rhododendron lepidotum	Rhododendron lepidotum Wall. ex G. Don	LE-3300-06	Rhododendron	Rhododendron	Lepidota	China, Yunnan, Lijiang	Fu et al., 2021
Rhododendron ciliicalyx	Rhododendron ciliicalyx Franch.	15CS11428	Rhododendron	Rhododendron	Maddenia	China, Yunnan, Honghe	Fu et al., 2021
Rhododendron excellens	Rhododendron excellens Hemsl. & E.H. Wilson	14CS9265	Rhododendron	Rhododendron	Maddenia	China, Yunnan, Honghe	Fu et al., 2021
Rhododendron maddenii	Rhododendron maddenii Hook. f.	81333	Rhododendron	Rhododendron	Maddenia	China, Xizang, Shannan	Fu et al., 2021
Rhododendron nuttallii	Rhododendron nuttallii Booth	16CS14543	Rhododendron	Rhododendron	Maddenia	China, Xizang, Linzhi	Fu et al., 2021
Rhododendron pachypodum	Rhododendron pachypodum Balf. f. & W.W. Sm.	13CS6346	Rhododendron	Rhododendron	Maddenia	China, Yunnan, Yuxi	Fu et al., 2021
Rhododendron pseudociliipes	Rhododendron pseudociliipes Cullen	GLM-07475	Rhododendron	Rhododendron	Maddenia	China, Yunnan, Nujiang	Fu et al., 2021
Rhododendron rhombifolium	Rhododendron rhombifolium R. C. Fang	12CS4326	Rhododendron	Rhododendron	Maddenia	China, Yunnan, Puer	Fu et al., 2021
Rhododendron scopulorum	Rhododendron scopulorum Hutch.	ZhongY573	Rhododendron	Rhododendron	Maddenia	China, Xizang, Shannan	Fu et al., 2021
Rhododendron valentinianum var. oblongilobatum	Rhododendron valentinianum var. oblongilobatum R. C. Fang	WSLJS891	Rhododendron	Rhododendron	Maddenia	China, Yunnan, Wenshan	Fu et al., 2021
Rhododendron micranthum	Rhododendron micranthum Turcz.	11CS2936	Rhododendron	Rhododendron	Micrantha	China, Liaoning, Jingzhou	Fu et al., 2021
Rhododendron monanthum	Rhododendron monanthum Turcz.	GLGE141276	Rhododendron	Rhododendron	Monantha	China, Yunnan, Nujiang	Fu et al., 2021
Rhododendron calostrotum var. calciphilum	Rhododendron calostrotum Balf. f. & Kingdon-Ward var. calciphilum	13CS6978	Rhododendron	Rhododendron	Saluenensia	China, Xizang, Linzhi	Fu et al., 2021
Rhododendron keleticum	Rhododendron keleticum Balf. f. & Forrest	WH-2013-196	Rhododendron	Rhododendron	Saluenensia	China, Yunnan, Nujiang	Fu et al., 2021
Rhododendron saluenense var. prostratum	Rhododendron saluenense var. prostratum (W. W. Sm.) R. C. Fang	10CS2212	Rhododendron	Rhododendron	Saluenensia	China, Yunnan, Diqing	Fu et al., 2021
Rhododendron racemosum	Rhododendron racemosum Franch.	ZhouZK-07ZX-0370	Rhododendron	Rhododendron	Scabrifolia	China, Yunnan, Diqing	Fu et al., 2021
Rhododendron spiciferum	Rhododendron spiciferum Franch.	Mzq-2018005	Rhododendron	Rhododendron	Scabrifolia	China, Yunnan, Kunming	Fu et al., 2021
Rhododendron spinuliferum	Rhododendron spinuliferum Franch.	14CS9529	Rhododendron	Rhododendron	Scabrifolia	China, Yunnan, Kunming	Fu et al., 2021
Rhododendron tephropeplum	Rhododendron tephropeplum Balf. f. & Farrer	14CS9755	Rhododendron	Rhododendron	Tephropepla	China, Yunnan, Nujiang	Fu et al., 2021
Rhododendron mekongense	Rhododendron mekongense Franch.	11CS2812	Rhododendron	Rhododendron	Trichoclada	China, Yunnan, Nujiang	Fu et al., 2021
Rhododendron ambiguum	Rhododendron ambiguum Hemsl.	LiXJ180	Rhododendron	Rhododendron	Triflora	China, Sichuan, Leshan	Fu et al., 2021
Rhododendron augustinii subsp. chasmanthum	Rhododendron augustinii subsp. chasmanthum (Diels) Cullen	08CS081	Rhododendron	Rhododendron	Triflora	China, Yunnan, Kunming	Fu et al., 2021
Rhododendron concinnum	Rhododendron concinnum Hemsl.	WH-2012-0611	Rhododendron	Rhododendron	Triflora	China, Yunnan, Zhaotong	Fu et al., 2021
Rhododendron lutescens	Rhododendron lutescens Franch.	LiXJ223	Rhododendron	Rhododendron	Triflora	China, Sichuan, Leshan	Fu et al., 2021
Rhododendron oreotrephes	Rhododendron oreotrephes W. W. Sm.	ZhongY488	Rhododendron	Rhododendron	Triflora	China, Xizang, Linzhi	Fu et al., 2021
Rhododendron polylepis	Rhododendron polylepis Franch.	LiXJ778	Rhododendron	Rhododendron	Triflora	China, Sichuan, Leshan	Fu et al., 2021
Rhododendron tatsienense	Rhododendron tatsienense Franch.	SCSB-W-1380	Rhododendron	Rhododendron	Triflora	China, Yunnan, Lijiang	Fu et al., 2021
Rhododendron triflorum	Rhododendron triflorum Hook. f.	13CS6349	Rhododendron	Rhododendron	Triflora	China, Xizang, Linzhi	Fu et al., 2021
Rhododendron yunnanense	Rhododendron yunnanense Franch.	10CS1733	Rhododendron	Rhododendron	Triflora	China, Yunnan, Nujiang	Fu et al., 2021
Rhododendron zaleucum var. pubifolium	Rhododendron zaleucum var. pubifolium R. C. Fang	GLM-092509	Rhododendron	Rhododendron	Triflora	China, Yunnan, Nujiang	Fu et al., 2021
Rhododendron pemakoense	Rhododendron pemakoense Kingdon-Ward	GLM-102728	Rhododendron	Rhododendron	Uniflora	China, Xizang, Linzhi	Fu et al., 2021
Rhododendron pumilum	Rhododendron pumilum Hook. f.	ZhangDC-07ZX-1760	Rhododendron	Rhododendron	Uniflora	China, Xizang, Linzhi	Fu et al., 2021
Rhododendron uniflorum	Rhododendron uniflorum Hutch. & Kingdon-Ward	GLM-123835	Rhododendron	Rhododendron	Uniflora	China, Xizang, Linzhi	Fu et al., 2021
Rhododendron emarginatum	Rhododendron emarginatum Hemsl. & E. H.Wilson	GLM-184551	Rhododendron	Vireya	Vireya	China, Yunnan, Honghe	Fu et al., 2021
Rhododendron poilanei	Rhododendron poilanei Dop	15CS10053	Rhododendron	Vireya	Vireya	China, Yunnan, Honghe	Fu et al., 2021
Rhododendron vaccinioides	Rhododendron vaccinioides Hook. f.	15CS10363	Rhododendron	Vireya	Vireya	China, Yunnan, Honghe	Fu et al., 2021
Rhododendron farrerae	Rhododendron farrerae Tate	180407608	Tsutsusi	Brachycalyx		China, Jiangxi, Ganzhou	Fu et al., 2021
Rhododendron mariesii	Rhododendron mariesii Hemsl. & E.H. Wilson	Tancm929	Tsutsusi	Brachycalyx		China, Jiangxi, Jiujiang	Fu et al., 2021
Rhododendron microphyton	Rhododendron microphyton Franch.	12CS4357	Tsutsusi	Tsutsusi		China, Yunnan, Puer	Fu et al., 2021
Rhododendron oldhamii	Rhododendron oldhamii Maxim.	12CS5806	Tsutsusi	Tsutsusi		China, Taiwan, Taibei	Fu et al., 2021
Rhododendron simsii	Rhododendron simsii Planch.	Mzq-2018001	Tsutsusi	Tsutsusi		China, Yunnan, Kunming	Fu et al., 2021
Rhododendron albiflorum	Rhododendron albiflorum Hook.	19500161A	Candidastrum			UK, Royal Botanic Garden Edinbrugh	in this study	cultivated
Rhododendron campylocarpum	Rhododendron campylocarpum Balf. f. & W. W. Sm.	ZhongY521	Hymenanthes	Ponticum	Campylocarpa	China, Xizang, Cuona	in this study
Rhododendron sanguineum	Rhododendron sanguineum Franch.	GLM-174385	Hymenanthes	Ponticum	Neriiflora	China, Yunnan, Gongshan	in this study
Rhododendron semibarbatum	Rhododendron semibarbatum Maxim.	19761907	Mumeazalea			UK, Royal Botanic Garden Edinbrugh	in this study	cultivated
Rhododendron canescens	Rhododendron canescens (Michx.) Sweet	19791552	Pentanthera	Pentanthera		UK, Royal Botanic Garden Edinbrugh	in this study	cultivated
Rhododendron luteum	Rhododendron luteum Sweet	19830878A	Pentanthera	Pentanthera		UK, Royal Botanic Garden Edinbrugh	in this study	cultivated
Rhododendron molle	Rhododendron molle (Blume) G. Don	Mzq-2018002	Pentanthera	Pentanthera		China, Kunming, Kunming Botanic Garden	in this study	cultivated
Rhododendron canadense	Rhododendron canadense (L.) Torr.	19900430A	Pentanthera	Rhodora		UK, Royal Botanic Garden Edinbrugh	in this study	cultivated
Rhododendron vaseyi	Rhododendron vaseyi A. Gray	19698904	Pentanthera	Rhodora		UK, Royal Botanic Garden Edinbrugh	in this study	cultivated
Rhododendron albrechtii	Rhododendron albrechtii Maxim.	19750758A	Pentanthera	Sciadorhodion		UK, Royal Botanic Garden Edinbrugh	in this study	cultivated
Rhododendron pentaphyllum	Rhododendron pentaphyllum Maxim.	19678046A	Pentanthera	Sciadorhodion		UK, Royal Botanic Garden Edinbrugh	in this study	cultivated
Rhododendron schlippenbachii	Rhododendron schlippenbachii Maxim.	19771391B	Pentanthera	Sciadorhodion		UK, Royal Botanic Garden Edinbrugh	in this study	cultivated
Rhododendron nipponicum	Rhododendron nipponicum Matsum.	C10:KKOBG	Pentanthera	Viscidula		Japan	in this study	cultivated
Rhododendron heliolepis	Rhododendron heliolepis Franch.	09CS1427	Rhododendron	Rhododendron	Heliolepida	China, Yunnan, Yulong	in this study
Rhododendron hippophaeoides	Rhododendron hippophaeoides Balf. f. & W. W. Sm.	GLM-113212	Rhododendron	Rhododendron	Lapponica	China, Yunnan, Yulong	in this study
Rhododendron nivale	Rhododendron nivale Hook. f.	Zhou09-188	Rhododendron	Rhododendron	Lapponica	China, Sichuan, Xiangcheng	in this study
Rhododendron tomentosum	Rhododendron tomentosum (Stokes) Harmaja	19695002A	Rhododendron	Rhododendron	Ledum	UK, Royal Botanic Garden Edinbrugh	in this study	cultivated
Rhododendron megacalyx	Rhododendron megacalyx Balf. f.	BSGLGSly206	Rhododendron	Rhododendron	Maddenia	China, Yunnan, Longyang	in this study
Rhododendron ferrugineum	Rhododendron ferrugineum L.	19890420A	Rhododendron	Rhododendron	Rhododendron	UK, Royal Botanic Garden Edinbrugh	in this study	cultivated
Rhododendron javanicum	Rhododendron javanicum (Blume) Benn.	19672627	Rhododendron	Vireya	Vireya	UK, Royal Botanic Garden Edinbrugh	in this study	cultivated
Rhododendron redowskianum	Rhododendron redowskianum Maxim.	G2	Therorhodion			China, Jilin, Baishan	in this study
Rhododendron reticulatum	Rhododendron reticulatum D. Don.	19721323F	Tsutsusi	Brachycalyx		UK, Royal Botanic Garden Edinbrugh	in this study	cultivated
Rhododendron multiflorum var. purpureum	Rhododendron multiflorum var. purpureum (Makino) Craven	19360233A	Pentanthera	Sciadorhodion		UK, Royal Botanic Garden Edinbrugh	in this study	cultivated
Diplarche multiflora	Diplarche multiflora Hook. f. & Thomson	GLM-184627				China, Xizang, Linzhi	Fu et al., 2021
Empetrum nigrum var. japonicum	Empetrum nigrum var. japonicum Siebold & Zucc. ex K. Koch	GLM-144057				China, Jilin, Baishan	in this study
Erica glandulosa	Erica glandulosa Thunb.	23774				UK, Royal Botanic Garden Kew	in this study	from DNA bank
