# Supplementary material for: Resolution, conflict and rate shifts: insights from a densely sampled plastome phylogeny for Rhododendron (Ericaceae)
Source: Ann Bot. 2022 Sep 10;130(5):687–701. doi: 10.1093/aob/mcac114 (PMC9670778; doi:10.1093/aob/mcac114)
Supplement: mcac114_suppl_Supplementary_Table_S3 [file mcac114_suppl_supplementary_table_s3.xlsx]

## Sheet: Sheet1
Table S3. Summary of the monophyly of subgenera, sections and subsections in Rhododendron with multiple sampled species by phylogenetic analyses.
Subgenus	Section	Subsection	No. of species	Dataset A(WP)						Dataset B(PCS)				Dataset C(NCS)				(PCS-ω)				(WP-ω)
				ML		IQ-TREE		BI		ML		IQ-TREE		ML		IQ-TREE		ML		IQ-TREE		ML		IQ-TREE
				Monophyly	BS	Monophyly	UFBS	Monophyly	PP	Monophyly	BS	Monophyly	UFBS	Monophyly	BS	Monophyly	UFBS	Monophyly	BS	Monophyly	UFBS	Monophyly	BS	Monophyly	UFBS
subg. Mumeazalea			1
subg. Candidastrum			1
subg. Therorhodion			1
subg. Azaleastrum			7	N		N		N		N		N		N		N		N		N		N		N
	sect. Choniastrum		5	Y	100	Y	100	Y	1	Y	100	Y	100	Y	100	Y	100	Y	100	Y	100	Y	100	Y	100
	sect. Azaleastrum		2	Y	100	Y	100	Y	1	Y	100	Y	100	Y	100	Y	100	Y	100	Y	100	Y	100	Y	100
subg. Tsutsusi			6	Y	100	Y	100	Y	1	Y	100	Y	100	Y	100	Y	100	Y	100	Y	100	Y	100	Y	100
	sect. Brachycalyx		3	Y	100	Y	100	Y	1	Y	100	Y	100	Y	100	Y	100	Y	100	Y	100	Y	100	Y	100
	sect. Tsutsusi		3	Y	100	Y	100	Y	1	Y	100	Y	100	Y	100	Y	100	Y	100	Y	100	Y	100	Y	100
subg. Pentanthera			10	N		N		N		N		N		N		N		N		N		N		N
	sect. Pentanthera		3	Y	100	Y	100	Y	1	Y	100	Y	100	Y	100	Y	100	Y	100	Y	100	Y	100	Y	100
	sect. Sciadorhodion		4	N		N		N		N		N		N		N		N		N		N		N
	sect. Rhodora		2	N		N		N		N		N		N		N		N		N		N		N
	sect. Viscidula		1
subg. Rhododendron			70	Y	100	Y	100	Y	1	Y	88	Y	98	Y	100	Y	100	N		N		Y	100	Y	100
	sect. Pogonanthum		8	Y	63	Y	91	N		N		N		Y	72	Y	99	N		N		Y	62	Y	93
	sect. Vireya		4	Y	95	Y	100	Y	1	Y	78	Y	95	Y	88	Y	100	Y	80	Y	98	Y	96	Y	100
		subsect. Vireya	4	Y	95	Y	100	Y	1	Y	78	Y	95	Y	88	Y	100	Y	80	Y	98	Y	96	Y	100
	sect. Rhododendron		58	N		N		N		N		N		N				N		N		N		N
		subsect. Lapponica	13	N		N		N		N		N		N		N		N		N		N		N
		subsect. Maddenia	10	N		N		N		N		N		N		N		N		N		N		N
		subsect. Triflora	10	N		N		N		N		N		N		N		N		N		N		N
		subsect. Saluenensia	3	Y	100	Y	100	Y	1	Y	100	Y	100	Y	100	Y	100	Y	100	Y	100	Y	100	Y	100
		subsect. Scabrifolia	3	Y	76	Y	99	Y	1	Y	84	Y	97	Y	51	Y	78	Y	51	Y	99	Y	79	Y	99
		subsect. Uniflora	3	N		N		N		N		N		N		N		N		N		N		N
		subsect. Cinnabarina	2	Y	100	Y	100	Y	1	Y	100	Y	100	Y	100	Y	100	Y	100	Y	100	Y	100	Y	100
		subsect. Edgeworthia	2	N		N		N		N		N		N		N		N		N		N		N
		subsect. Heliolepida	2	N		N		N		N		N		N		N		N		N		N		N
		subsect. Baileya	1
		subsect. Campylogyna	1
		subsect. Fragariiflora	1
		subsect. Lepidota	1
		subsect. Micrantha	1
		subsect. Monantha	1
		subsect. Tephropepla	1
		subsect. Trichoclada	1
		subsect. Ledum	1
		subsect. Rhododendron	1
subg. Hymenanthes			65	Y	100	Y	100	Y	1	Y	100	Y	100	Y	100	Y	100	Y	100	Y	100	Y	100	Y	100
	sect. Ponticum		65	Y	100	Y	100	Y	1	Y	100	Y	100	Y	100	Y	100	Y	100	Y	100	Y	100	Y	100
		subsect. Taliensia	13	N		N		N		N		N		N		N		N		N		N		N
		subsect. Fortunea	10	N		N		N		N		N		N		N		N		N		N		N
		subsect. Neriiflora	9	N		N		N		N		N		N		N		N		N		N		N
		subsect. Irrorata	6	N		N		N		N		N		N		N		N		N		N		N
		subsect. Argyrophylla	5	N		N		N		N		N		N		N		N		N		N		N
		subsect. Grandia	4	Y	100	Y	100	Y	1	Y	98	Y	100	Y	99	Y	100	Y	98	Y	99	Y	100	Y	100
		subsect. Arborea	3	N		N		N		N		N		N		N		N		N		N		N
		subsect. Falconera	3	N		N		N		N		N		N		N		N		N		N		N
		subsect. Maculifera	3	N		N		N		N		N		N		N		N		N		N		N
		subsect. Campylocarpa	3	N		N		N		N		N		N		N		N		N		N		N
		subsect. Thomsonia	2	N		N		N		N		N		N		N		N		N		N		N
		subsect. Campanulata	1
		subsect. Lanata	1
		subsect. Parishia	1
		subsect. Pontica	1
Note: Y represents the subgenus, section or subsection is solved as monophyletic, and N represents the subgenus, section or subsection is solved as polyphyletic
