# Supplementary material for: Resolution, conflict and rate shifts: insights from a densely sampled plastome phylogeny for Rhododendron (Ericaceae)
Source: Ann Bot. 2022 Sep 10;130(5):687–701. doi: 10.1093/aob/mcac114 (PMC9670778; doi:10.1093/aob/mcac114)
Supplement: mcac114_suppl_Supplementary_Table_S4 [file mcac114_suppl_supplementary_table_s4.xlsx]

## Sheet: Sheet1
Table S4. Mean net diversification rate and species age of the clades in subgenera Rhododendron and Hymenanthes.
Clade	Mean net diversification rate (spp./Myr)	Mean species age (Myr)
subg. Rhododendron (all)	0.181678	2.81244
subg. Rhododendron (excl Ledum)	0.182489	2.57808
subg. Rhododendron (excl Vireya)	0.181798	2.5475
subg. Rhododendron (excl Vireya+ Ledum)	0.18266	2.29464
subg. Hymenanthes (all)	1.01555	0.984174
subg. Hymenanthes (excl subsect. Pontica)	1.02924	0.90532
